# Supplementary material for: A Community Benchmark for the Automated Segmentation of Pediatric Neuroblastoma on Multi-Modal MRI: Design and Results of the SPPIN Challenge at MICCAI 2023
Source: Bioengineering (Basel). 2025 Oct 26;12(11):1157. doi: 10.3390/bioengineering12111157 (PMC12649702; doi:10.3390/bioengineering12111157)
Supplement: Supplementary file 1 [file bioengineering-12-01157-s001.zip]

Archive with 2 entries (2 files):
- Supplementary File A.pdf
- Supplementary File B.pdf
